# Supplementary material for: COVID-19 patient with coronary thrombosis supported with ECMO and Impella 5.0 ventricular assist device: a case report
Source: Eur Heart J Case Rep. 2020 Nov 20;4(6):1–6. doi: 10.1093/ehjcr/ytaa342 (PMC7717226; doi:10.1093/ehjcr/ytaa342)
Supplement: ytaa342_Supplementary_Data [file ytaa342_supplementary_data.zip]

Archive with 7 entries (6 files):
- ytaa342-suppl_data/
- ytaa342-suppl_data/EHJ-CR-Slide-Set COVID-19 Revised.pptx
- ytaa342-suppl_data/Video 1. COVID RCA occluded (1).mp4
- ytaa342-suppl_data/Video 2. COVID LAD  occluded PA cran.mp4
- ytaa342-suppl_data/Video 3. COVID LCx lesion.mp4
- ytaa342-suppl_data/Video S1. COVID LAD RCA occluded rao caud.mp4
- ytaa342-suppl_data/Video S2  TTE showing poor LV venting.mp4
